# Supplementary material for: Retrograded Resistant Starch Improves Emulsion Stability and Emulsion Gel Properties Stabilized by Myofibrillar Proteins Without Degrading In Vitro Protein Digestibility
Source: Foods. 2024 Nov 22;13(23):3739. doi: 10.3390/foods13233739 (PMC11640666; doi:10.3390/foods13233739)
Supplement: Supplementary file 1 [file foods-13-03739-s001.zip]

Archive with 1 entries (1 files):
- foods-3299725-supplementary.pdf
